# Supplementary material for: Protein Kinase B Controls Transcriptional Programs that Direct Cytotoxic T Cell Fate but Is Dispensable for T Cell Metabolism
Source: Immunity. 2011 Feb 25;34(2):224–36. doi: 10.1016/j.immuni.2011.01.012 (PMC3052433; doi:10.1016/j.immuni.2011.01.012)
Supplement: Table S1. Genes Changing Significantly in Expression in CTL after Pdpk1 Deletion [file mmc2.xls]

## Sheet: Sheet1
Gene Name	Gene Symbol	Fold Change
G protein-coupled receptor 177	Gpr177	83.7542
Glucagon-like peptide 1 receptor-LIKE	Glp1r	8.39928
SLAM family member 6	Slamf6	6.55585
selectin, lymphocyte	Sell	6.0195
protease, serine, 12 neurotrypsin (motopsin)	Prss12	5.84305
tubby like protein 4	Tulp4	5.42265
membrane-spanning 4-domains, subfamily A, member 4C	Ms4a4c	5.09087
cyclin B1 interacting protein 1	Ccnb1ip1	4.97383
G protein-coupled receptor 15	Gpr15	4.56459
tribbles homolog 2 (Drosophila)	Trib2	4.09716
proviral integration site 1	Pim1	3.82057
phosphodiesterase 2A, cGMP-stimulated	Pde2a	3.12395
pyrin and HIN domain family, member 1	Pyhin1	2.94947
pyrin and HIN domain family, member 1	Pyhin1	2.94947
AF4/FMR2 family, member 3	Aff3	2.94498
interleukin 7 receptor	Il7r	2.91523
chemokine (C-C motif) receptor 7	Ccr7	2.89788
matrix metallopeptidase 9	Mmp9	2.86639
membrane-spanning 4-domains, subfamily A, member 6B	Ms4a6b	2.81046
ret proto-oncogene	Ret	2.79651
transcription factor 7, T-cell specific	Tcf7	2.71547
mitogen-activated protein kinase 12	Mapk12	2.70811
Kruppel-like factor 2 (lung)	Klf2	2.66293
SH3-domain binding protein 5 (BTK-associated)	Sh3bp5	2.65873
tumor necrosis factor receptor superfamily, member 14 (herpesvirus entry mediator)	Tnfrsf14	2.63664
tumor necrosis factor receptor superfamily, member 22	Tnfrsf22	2.58484
TBC1 domain family, member 4	Tbc1d4	2.57844
dynein, axonemal, heavy chain 8	Dnahc8	2.57222
phospholipid scramblase 4	Plscr4	2.56911
solute carrier family 14 (urea transporter), member 1	Slc14a1	2.54147
CD27 antigen	Cd27	2.50705
zinc finger CCCH type containing 12D	Zc3h12d	2.50169
GPRIN family member 3	Gprin3	2.47376
glycosylphosphatidylinositol specific phospholipase D1	Gpld1	2.47246
peroxiredoxin 4	Prdx4	2.42536
growth factor receptor bound protein 2-associated protein 3	Gab3	2.42191
tumor necrosis factor receptor superfamily, member 23	Tnfrsf23	2.4217
glyoxalase 1	Glo1	2.37231
transmembrane protein 71	Tmem71	2.36906
lysosomal trafficking regulator	Lyst	2.36599
transmembrane protein 181	Tmem181	2.34066
LY6/PLAUR domain containing 6B	Lypd6b	2.34043
peptidoglycan recognition protein 1	Pglyrp1	2.33853
diacylglycerol kinase, alpha	Dgka	2.33379
vascular endothelial growth factor C	Vegfc	2.29027
pleckstrin homology domain containing, family G (with RhoGef domain) member 2	Plekhg2	2.2799
lymphotoxin B	Ltb	2.27952
granzyme K	Gzmk	2.27435
gap junction protein, alpha 1	Gja1	2.26923
membrane-spanning 4-domains, subfamily A, member 4B	Ms4a4b	2.25106
insulin-like growth factor binding protein 4	Igfbp4	2.24156
phosphoinositide-3-kinase interacting protein 1	Pik3ip1	2.23308
insulin-like growth factor I receptor	Igf1r	2.21766
dipeptidylpeptidase 4	Dpp4	2.17389
growth factor, erv1 (S. cerevisiae)-like (augmenter of liver regeneration)	Gfer	2.16918
FCH domain only 2	Fcho2	2.16143
interferon activated gene 204	Ifi204	2.1572
schlafen 1	Slfn1	2.15158
integrin alpha 4	Itga4	2.14523
aquaporin 3	Aqp3	2.13996
androgen receptor	Ar	2.13939
LIM domain containing 2	Limd2	2.12185
selenoprotein P, plasma, 1	Sepp1	2.11978
proviral integration site 2	Pim2	2.10849
spermidine/spermine N1-acetyl transferase 1	Sat1	2.07525
caspase recruitment domain family, member 6	Card6	2.07477
membrane-spanning 4-domains, subfamily A, member 6D	Ms4a6d	2.07348
integrin alpha E, epithelial-associated	Itgae	2.05476
programmed cell death 4	Pdcd4	2.04534
acyl-CoA synthetase short-chain family member 1	Acss1	2.02329
cell division cycle 25 homolog B (S. pombe)	Cdc25b	2.01484
BTB and CNC homology 2	Bach2	2.00393
phosphodiesterase 4B, cAMP specific	Pde4b	2.0037
TSC22 domain family, member 3	Tsc22d3	2.00303
chemokine (C-C motif) ligand 5	Ccl5	1.99803
UDP-GlcNAc:betaGal beta-1,3-N-acetylglucosaminyltransferase 5	B3gnt5	1.98442
myelin basic protein	Mbp	1.98297
chemokine (C-X-C motif) receptor 4	Cxcr4	1.98041
interleukin 18 receptor 1	Il18r1	1.97971
microsomal glutathione S-transferase 2	Mgst2	1.97808
lymphocyte-activation gene 3	Lag3	1.96104
calcium/calmodulin-dependent protein kinase ID	Camk1d	1.94015
RAS, guanyl releasing protein 2	Rasgrp2	1.93827
hydroxysteroid (17-beta) dehydrogenase 11	Hsd17b11	1.93317
glycoprotein m6b	Gpm6b	1.92728
suppressor of Ty 16 homolog (S. cerevisiae)	Supt16h	1.92002
a disintegrin-like and metallopeptidase (reprolysin type) with thrombospondin type 1 motif, 6	Adamts6	1.91683
adaptor-related protein complex 1, sigma 2 subunit	Ap1s2	1.91536
potassium inwardly-rectifying channel, subfamily J, member 8	Kcnj8	1.90135
serine (or cysteine) peptidase inhibitor, clade A, member 3G	Serpina3g	1.89822
chloride intracellular channel 5	Clic5	1.89623
zinc finger protein 760	Zfp760	1.89343
A kinase (PRKA) anchor protein 13	Akap13	1.88986
immunoglobulin heavy chain (J558 family)	Igh-VJ558	1.8856
pellino 1	Peli1	1.87855
DEP domain containing 1a	Depdc1a	1.87046
sporulation protein, meiosis-specific, SPO11 homolog (S. cerevisiae)	Spo11	1.86415
cytotoxic T-lymphocyte-associated protein 4	Ctla4	1.86374
Fc receptor, IgG, low affinity III	Fcgr3	1.86111
slingshot homolog 2 (Drosophila)	Ssh2	1.86017
cyclin-dependent kinase inhibitor 1B	Cdkn1b	1.85924
phosphoinositide-3-kinase, regulatory subunit 5, p101	Pik3r5	1.85634
origin recongnition complex, Subunit 4 like (S. CEREVISIAE)	Orc4l	1.84999
kelch-like 24 (Drosophila)	Klhl24	1.83912
FK506 binding protein 1a	Fkbp1a	1.82863
suppressor of cytokine signaling 3	Socs3	1.82664
RAS p21 protein activator 3	Rasa3	1.82445
FYVE, RhoGEF and PH domain containing 5	Fgd5	1.82287
hexosaminidase B	Hexb	1.82232
neuritin 1	Nrn1	1.82141
zinc finger, MYM-type 6	Zmym6	1.82008
cyclin D3	Ccnd3	1.81
dopa decarboxylase	Ddc	1.80883
septin 10	Sep-10	1.80491
t-complex 11 (mouse) like 2	Tcp11l2	1.79673
cytochrome P450, family 4, subfamily v, polypeptide 3	Cyp4v3	1.78513
interferon regulatory factor 4	Irf4	1.78204
killer cell lectin-like receptor family E member 1	Klre1	1.76942
glia maturation factor, gamma	Gmfg	1.76817
lung-inducible neuralized-related C3HC4 RING domain protein	Lincr	1.76494
CTD (carboxy-terminal domain, RNA polymerase II, polypeptide A) small phosphatase 2	Ctdsp2	1.76212
Claudin domain containing 1	Cldnd1	1.754
schlafen 2	Slfn2	1.75063
cyclin G2	Ccng2	1.74684
ARP3 actin-related protein 3 homolog B (yeast)	Actr3b	1.74286
cytidine monophospho-N-acetylneuraminic acid hydroxylase	Cmah	1.74104
kelch-like 6 (Drosophila)	Klhl6	1.73799
centaurin, delta 1	Centd1	1.73557
activin receptor IIA	Acvr2a	1.7345
acyl-CoA thioesterase 9/10	Acot10 / Acot9	1.73276
ST8 alpha-N-acetyl-neuraminide alpha-2,8-sialyltransferase 4	St8sia4	1.73268
chemokine (C-X-C motif) receptor 3	Cxcr3	1.7307
myotubularin related protein 3	Mtmr3	1.72794
tumor necrosis factor, alpha-induced protein 8-like 2	Tnfaip8l2	1.72776
disrupted in renal carcinoma 2 (human)	Dirc2	1.72551
single-stranded DNA binding protein 2	Ssbp2	1.72374
protein kinase C, beta	Prkcb	1.72355
testis expressed gene 15	Tex15	1.72005
prostaglandin F2 receptor negative regulator	Ptgfrn	1.71286
acyl-CoA thioesterase 9	Acot9	1.71133
Rho GTPase activating protein 15	Arhgap15	1.70958
5' nucleotidase, ecto	Nt5e	1.70838
dystonin	Dst	1.70625
guanylate binding protein 3	Gbp3	1.7059
ST3 beta-galactoside alpha-2,3-sialyltransferase 6	St3gal6	1.70375
S100 calcium binding protein A10 (calpactin)	S100a10	1.70253
intercellular adhesion molecule 2	Icam2	1.70226
tweety homolog 3 (Drosophila)	Ttyh3	1.70057
peptidylprolyl isomerase C	Ppic	1.69746
SH3-binding kinase 1	Sbk1	1.69606
rho/rac guanine nucleotide exchange factor (GEF) 18	Arhgef18	1.68797
SAM domain and HD domain, 1	Samhd1	1.68331
tetraspanin 32	Tspan32	1.67921
signal transducer and activator of transcription 4	Stat4	1.67849
thymoma viral proto-oncogene 3	Akt3	1.67714
armadillo repeat containing, X-linked 2	Armcx2	1.67187
copine V	Cpne5	1.66952
cysteine-rich protein 1 (intestinal)	Crip1	1.66297
dermatan sulfate epimerase	Dse	1.66019
protein-L-isoaspartate (D-aspartate) O-methyltransferase domain containing 2	Pcmtd2	1.6601
acetyl-Coenzyme A acetyltransferase 2	Acat2	1.65926
coronin 7	Coro7	1.65654
reversion-inducing-cysteine-rich protein with kazal motifs	Reck	1.64896
centrosomal protein 97	Cep97	1.6469
non-metastatic cells 3, protein expressed in	Nme3	1.64646
sema domain, immunoglobulin domain (Ig), TM domain, and short cytoplasmic domain	Sema4f	1.64514
centaurin, delta 3	Centd3	1.63923
toll-like receptor 1	Tlr1	1.63532
liver glycogen phosphorylase	Pygl	1.63296
sphingomyelin phosphodiesterase, acid-like 3A	Smpdl3a	1.63275
ST8 alpha-N-acetyl-neuraminide alpha-2,8-sialyltransferase 1	St8sia1	1.62135
prion protein	Prnp	1.61276
tumor necrosis factor (ligand) superfamily, member 4	Tnfsf4	1.61181
epithelial membrane protein 1	Emp1	1.60954
tetraspanin 13	Tspan13	1.60916
Rap guanine nucleotide exchange factor (GEF) 6	Rapgef6	1.60784
fibroblast growth factor 13	Fgf13	1.60621
PHD finger protein 20-like 1	Phf20l1	1.60344
interferon activated gene 203	Ifi203	1.6029
interleukin 16	Il16	1.60264
SH2 domain protein 1A	Sh2d1a	1.59853
human immunodeficiency virus type I enhancer binding protein 2	Hivep2	1.59843
coiled-coil domain containing 109B	Ccdc109b	1.59659
LYR motif containing 2	Lyrm2	1.59339
mitogen-activated protein kinase 11	Mapk11	1.58928
cytidine and dCMP deaminase domain containing 1	Cdadc1	1.58922
NEDD4 binding protein 2-like 1	N4bp2l1	1.58878
CD2 antigen	Cd2	1.5884
Kruppel-like factor 6	Klf6	1.58807
guanine nucleotide binding protein (G protein), beta 4	Gnb4	1.58509
mannosidase 1, alpha	Man1a	1.5824
three prime histone mRNA exonuclease 1	Thex1	1.58047
dynamin 3	Dnm3	1.57614
receptor accessory protein 3	Reep3	1.57581
xanthine dehydrogenase	Xdh	1.57386
GTPase, IMAP family member 7	Gimap7	1.57385
prosaposin	Psap	1.57362
sphingosine-1-phosphate receptor 4	S1pr4	1.57046
progressive ankylosis	Ank	1.57008
tetratricopeptide repeat domain 39B	Ttc39b	1.56912
stathmin 1	Stmn1	1.56835
yippee-like 3 (Drosophila)	Ypel3	1.56631
GRAM domain containing 3	Gramd3	1.56616
anthrax toxin receptor 2	Antxr2	1.56132
jumonji C domain-containing histone demethylase 1 homolog D (S. cerevisiae)	Jhdm1d	1.56114
sex comb on midleg-like 4 (Drosophila)	Scml4	1.56073
spermatogenesis associated 6	Spata6	1.56045
histocompatibility 2, O region alpha locus	H2-Oa	1.55541
cathepsin E	Ctse	1.54965
CD84 antigen	Cd84	1.54786
nuclear receptor subfamily 1, group D, member 2	Nr1d2	1.54485
spermatogenesis associated 13	Spata13	1.54472
K(lysine) acetyltransferase 2B	Kat2b	1.54472
ATPase, class V, type 10D	Atp10d	1.54149
ribosomal protein S6 kinase, polypeptide 5	Rps6ka5	1.54079
vacuolar protein sorting 54 (yeast)	Vps54	1.54045
kelch repeat and BTB (POZ) domain containing 11	Kbtbd11	1.54029
fumarylacetoacetate hydrolase	Fah	1.53896
coiled-coil domain containing 117	Ccdc117	1.53518
estrogen receptor 1 (alpha)	Esr1	1.53127
zinc finger, MYM domain containing 1	Zmym1	1.52305
AT rich interactive domain 5B (MRF1-like)	Arid5b	1.5222
acetyl-Coenzyme A acetyltransferase 3	Acat3	1.51734
von Willebrand factor A domain containing 5A	Vwa5a	1.5122
ATP-binding cassette, sub-family A (ABC1), member 1	Abca1	1.51061
histocompatibility 2, class II, locus DMa	H2-DMa	1.50999
Wolf-Hirschhorn syndrome candidate 1-like 1 (human)	Whsc1l1	1.50987
ATPase, H+ transporting, lysosomal V0 subunit D2	Atp6v0d2	1.50936
eukaryotic translation initiation factor 4E member 3	Eif4e3	1.50335
ubiquitin-like domain containing CTD phosphatase 1	Ublcp1	1.50292
EF-hand calcium binding domain 7	Efcab7	-1.50679
sema domain, immunoglobulin domain (Ig), short basic domain, secreted, (semaphorin) 3D	Sema3d	-1.51897
protein kinase, cAMP dependent regulatory, type II beta	Prkar2b	-1.5218
transformation related protein 53 inducible nuclear protein 2	Trp53inp2	-1.52365
G protein-coupled receptor 97	Gpr97	-1.52539
kelch-like 5 (Drosophila)	Klhl5	-1.52655
fatty acid desaturase 2	Fads2	-1.52764
suppressor of cytokine signaling 4	Socs4	-1.52768
farnesyl diphosphate synthetase	Fdps	-1.53186
v-myc myelocytomatosis viral related oncogene, neuroblastoma derived (avian)	Mycn	-1.53358
activating transcription factor 5	Atf5	-1.53903
phosphodiesterase 8A	Pde8a	-1.55118
progestin and adipoQ receptor family member IV	Paqr4	-1.5523
coagulation factor II (thrombin) receptor-like 2	F2rl2	-1.55767
SH2 domain containing 5	Sh2d5	-1.56024
C-terminal binding protein 2	Ctbp2	-1.56254
hydroxysteroid (17-beta) dehydrogenase 7	Hsd17b7	-1.56413
hexokinase 2	Hk2	-1.56756
retinitis pigmentosa GTPase regulator interacting protein 1	Rpgrip1	-1.57081
alpha-kinase 2	Alpk2	-1.57892
solute carrier family 5 (inositol transporters), member 3	Slc5a3	-1.60192
endoplasmic reticulum-golgi intermediate compartment (ERGIC) 1	Ergic1	-1.60444
FERM domain containing 4A	Frmd4a	-1.60556
ephrin B2	Efnb2	-1.61607
leukemia inhibitory factor receptor	Lifr	-1.62224
RAB20, member RAS oncogene family	Rab20	-1.62436
sterol O-acyltransferase 2	Soat2	-1.63276
CD38 antigen	Cd38	-1.63919
nuclear receptor subfamily 4, group A, member 2	Nr4a2	-1.64365
acid phosphatase, prostate	Acpp	-1.64483
ATPase, H+ transporting, lysosomal V0 subunit A1	Atp6v0a1	-1.64542
sulfiredoxin 1 homolog (S. cerevisiae)	Srxn1	-1.66348
pericentriolar material 1	Pcm1	-1.68091
interleukin 12 receptor, beta 2	Il12rb2	-1.69092
zinc finger protein 213	Zfp213	-1.70508
peroxiredoxin 5	Prdx5	-1.70818
stearoyl-Coenzyme A desaturase 1	Scd1	-1.71157
gelsolin	Gsn	-1.71441
NIMA (never in mitosis gene a)-related expressed kinase 6	Nek6	-1.72214
LAG1 homolog, ceramide synthase 6	Lass6	-1.74617
glutamine repeat protein 1	Glrp1	-1.76174
integrin alpha V	Itgav	-1.7651
phosphoprotein associated with glycosphingolipid microdomains 1	Pag1	-1.77362
purinergic receptor P2Y, G-protein coupled 13	P2ry13	-1.7752
adenosine A3 receptor	Adora3	-1.77998
chimerin (chimaerin) 2	Chn2	-1.79139
growth factor, erv1 (S. cerevisiae)-like (augmenter of liver regeneration)	Gfer	-1.79618
fatty acid desaturase 3	Fads3	-1.81467
endothelial PAS domain protein 1	Epas1	-1.81995
protein tyrosine phosphatase, non-receptor type 5	Ptpn5	-1.83134
myosin X	Myo10	-1.83828
3-hydroxy-3-methylglutaryl-Coenzyme A synthase 1	Hmgcs1	-1.84861
Dynein light chain Tctex-type 1	Dynlt1	-1.85531
annexin A3	Anxa3	-1.85945
beta-1,4-N-acetyl-galactosaminyl transferase 2	B4galnt2	-1.85977
serine (or cysteine) peptidase inhibitor, clade B, member 9	Serpinb9	-1.87014
adenosine A2b receptor	Adora2b	-1.87575
interferon regulatory factor 8	Irf8	-1.88819
ERBB receptor feedback inhibitor 1	Errfi1	-1.9028
synaptojanin 2	Synj2	-1.95487
glutamic pyruvate transaminase (alanine aminotransferase) 2	Gpt2	-1.96548
peroxisome proliferator activated receptor gamma	Pparg	-2.00425
cystathionase (cystathionine gamma-lyase)	Cth	-2.01523
chemokine (C-C motif) receptor 8	Ccr8	-2.05478
pyrroline-5-carboxylate reductase 1	Pycr1	-2.0689
zinc finger, CCHC domain containing 14	Zcchc14	-2.08232
solute carrier family 16 (monocarboxylic acid transporters), member 10	Slc16a10	-2.12676
Jun dimerization protein 2	Jdp2	-2.15442
insulin-like growth factor 2 mRNA binding protein 3	Igf2bp3	-2.16046
polyadenylate binding protein-interacting protein 1	Paip1	-2.17154
kelch-like 30 (Drosophila)	Klhl30	-2.1902
coagulation factor C homolog (Limulus polyphemus)	Coch	-2.33101
activin A receptor, type II-like 1	Acvrl1	-2.39418
sphingosine-1-phosphate receptor 3	S1pr3	-2.4651
protein phosphatase 2 (formerly 2A), regulatory subunit B (PR 52), gamma isoform	Ppp2r2c	-2.50482
BAI1-associated protein 3	Baiap3	-2.56063
UDP-Gal:betaGal beta 1,3-galactosyltransferase, polypeptide 6	B3galt6	-2.58076
tumor necrosis factor receptor superfamily, member 21	Tnfrsf21	-2.60563
meteorin, glial cell differentiation regulator-like	Metrnl	-2.71029
advillin	Avil	-2.81944
polyadenylate binding protein-interacting protein 1	Paip1	-2.88392
DIX domain containing 1	Dixdc1	-2.995
X-linked myotubular myopathy gene 1	Mtm1	-3.17615
zinc finger protein 52	Zfp52	-3.22144

## Sheet: non-annotated genes
Gene Name	Gene Symbol	Fold Change
RIKEN cDNA 0710001D07 gene	0710001D07Rik	1.52265
predicted gene, 100039027 /// RIKEN cDNA 3110057O12 gene	100039027 /// 3110057O12Rik	1.55238
predicted gene, 100040603 /// predicted gene, 100040631 /// dynein light chain Tctex-type 1 /// predicted gene, ENSMUSG00000056252 /// similar to tctex-1 protein /// similar to tctex-1 protein	100040603 /// 100040631 /// Dynlt1 /// ENSMUSG00000056252 /// LOC100040531 /// LOC100040563	2.56563
RIKEN cDNA 1110013L07 gene	1110013L07Rik	1.87014
RIKEN cDNA 1110018J18 gene	1110018J18Rik	1.79453
RIKEN cDNA 1110059G02 gene	1110059G02Rik	1.55551
RIKEN cDNA 1500009L16 gene	1500009L16Rik	1.52903
RIKEN cDNA 1700010I14 gene	1700010I14Rik	-1.73783
RIKEN cDNA 1700029I08 gene	1700029I08Rik	1.53909
RIKEN cDNA 2210010N04 gene	2210010N04Rik	1.62455
RIKEN cDNA 2310002J21 gene	2310002J21Rik	1.95888
RIKEN cDNA 2610020H08 gene	2610020H08Rik	2.00579
RIKEN cDNA 2610024D14 gene	2610024D14Rik	1.68151
RIKEN cDNA 2610204M08 gene	2610204M08Rik	1.53776
RIKEN cDNA 2810474O19 gene	2810474O19Rik	1.61306
RIKEN cDNA 3110048L19 gene	3110048L19Rik	-1.56189
RIKEN cDNA 3110052M02 gene	3110052M02Rik	1.60552
RIKEN cDNA 3110057O12 gene	3110057O12Rik	2.13623
RIKEN cDNA 4833442J19 gene	4833442J19Rik	2.1064
RIKEN cDNA 4930432O21 gene	4930432O21Rik	-1.58949
RIKEN cDNA 4930434E21 gene	4930434E21Rik	1.52894
RIKEN cDNA 4930520O04 gene	4930520O04Rik	2.51499
RIKEN cDNA 4930523C07 gene	4930523C07Rik	1.807
RIKEN cDNA 4933439C20 gene /// phosphatidylserine decarboxylase pseudogene /// phosphatidylserine decarboxylase	4933439C20Rik /// LOC236604 /// Pisd	1.80227
RIKEN cDNA 5730437N04 gene	5730437N04Rik	1.70906
RIKEN cDNA 5830407E08 gene	5830407E08Rik	1.57747
RIKEN cDNA 5830468F06 gene	5830468F06Rik	1.74316
RIKEN cDNA 6030458C11 gene	6030458C11Rik	1.77889
RIKEN cDNA 6330500D04 gene	6330500D04Rik	2.88988
RIKEN cDNA 9930013L23 gene	9930013L23Rik	-2.00299
RIKEN cDNA A130009E19 gene	A130009E19Rik	1.66824
RIKEN cDNA A130082M07 gene /// T-cell receptor alpha chain	A130082M07Rik /// Tcra	1.57428
RIKEN cDNA A130090K04 gene	A130090K04Rik	2.03133
RIKEN cDNA A630033E08 gene	A630033E08Rik	-4.16632
RIKEN cDNA A930001N09 gene	A930001N09Rik	1.68498
RIKEN cDNA A930024E05 gene	A930024E05Rik	1.65152
cDNA sequence AB124611	AB124611	2.56159
cDNA sequence BC023892	BC023892	2.07038
cDNA sequence BC043301	BC043301	1.58811
cDNA sequence BC049807	BC049807	-4.42203
RIKEN cDNA C920025E04 gene	C920025E04Rik	2.81311
DNA segment, Chr 12, ERATO Doi 553, expressed	D12Ertd553e	1.64942
RIKEN cDNA D630039A03 gene	D630039A03Rik	1.60445
RIKEN cDNA E030037K03 gene	E030037K03Rik	1.94908
RIKEN cDNA E230032D23 gene	E230032D23Rik	2.12712
predicted gene, EG240038	EG240038	-3.18997
predicted gene, EG433844	EG433844	-2.20835
Predicted gene, EG666926	EG666926	3.44533
RIKEN cDNA C330024D12 gene	Eme2	-2.38723
gene model 114, (NCBI)	Gm114	1.55167
gene model 1752, (NCBI)	Gm1752	2.01048
gene model 98, (NCBI)	Gm98	-1.6232
hypothetical protein LOC100047072	LOC100047072	-2.25296
hypothetical protein LOC100048304 /// pyrin and HIN domain family, member 1	LOC100048304 /// Pyhin1	2.70496
