# Supplementary material for: Protein Kinase B Controls Transcriptional Programs that Direct Cytotoxic T Cell Fate but Is Dispensable for T Cell Metabolism
Source: Immunity. 2011 Feb 25;34(2):224–36. doi: 10.1016/j.immuni.2011.01.012 (PMC3052433; doi:10.1016/j.immuni.2011.01.012)
Supplement: Table S2. Genes Changing Significantly in Expression in CTL after Akt Inhibition [file mmc3.xls]

## Sheet: Sheet1
Gene Name	Gene Symbol	Fold Change
selectin, platelet	Selp	13.4529
aquaporin 3	Aqp3	11.836
tribbles homolog 2 (Drosophila)	Trib2	9.01107
SLAM family member 6	Slamf6	8.84071
cytotoxic T-lymphocyte-associated protein 4	Ctla4	7.23685
phosphodiesterase 2A, cGMP-stimulated	Pde2a	5.92271
Kruppel-like factor 2 (lung)	Klf2	5.88036
BTB (POZ) domain containing 14A	Btbd14a	5.58591
protease, serine, 12 neurotrypsin (motopsin)	Prss12	5.36808
5' nucleotidase, ecto	Nt5e	5.26013
transcription factor 7, T-cell specific	Tcf7	5.12829
TBC1 domain family, member 4	Tbc1d4	4.75617
neuritin 1	Nrn1	4.5885
solute carrier family 14 (urea transporter), member 1	Slc14a1	4.55605
ARP3 actin-related protein 3 homolog B (yeast)	Actr3b	3.71169
AF4/FMR2 family, member 3	Aff3	3.69807
muscle glycogen phosphorylase	Pygm	3.68307
proviral integration site 2	Pim2	3.67272
SH3-domain binding protein 5 (BTK-associated)	Sh3bp5	3.67209
transmembrane protein 71	Tmem71	3.66573
vascular endothelial growth factor C	Vegfc	3.37496
phosphoinositide-3-kinase interacting protein 1	Pik3ip1	3.20161
Kruppel-like factor 3 (basic)	Klf3	3.14228
microsomal glutathione S-transferase 2	Mgst2	3.09703
mitogen-activated protein kinase 12	Mapk12	3.08285
chemokine (C-C motif) receptor 7	Ccr7	3.08184
peroxiredoxin 4	Prdx4	3.05987
dopa decarboxylase	Ddc	3.04762
G protein-coupled receptor 15	Gpr15	3.0331
selenoprotein P, plasma, 1	Sepp1	3.01293
BCL2-like 11 (apoptosis facilitator)	Bcl2l11	3.00593
neuron specific gene family member 2	Nsg2	2.97081
integrin alpha 4	Itga4	2.95885
carboxypeptidase M	Cpm	2.94989
selectin, lymphocyte	Sell	2.94233
RAS, guanyl releasing protein 2	Rasgrp2	2.93257
androgen receptor	Ar	2.91259
GTPase activating RANGAP domain-like 4	Garnl4	2.78193
T-cell receptor gamma chain	Tcrg	2.70291
diacylglycerol kinase, alpha	Dgka	2.70229
lysosomal trafficking regulator	Lyst	2.69319
G protein-coupled receptor 146	Gpr146	2.68116
sema domain, immunoglobulin domain (Ig), TM domain, and short cytoplasmic domain	Sema4f	2.66358
catenin (cadherin associated protein), delta 2	Ctnnd2	2.60984
pyrin and HIN domain family, member 1	Pyhin1	2.60645
death associated protein-like 1	Dapl1	2.59084
endothelial differentiation sphingolipid G-protein-coupled receptor 1	Edg1	2.58149
FCH domain only 2	Fcho2	2.56497
histocompatibility 2, O region beta locus	H2-Ob	2.55839
TSC22 domain family 3	Tsc22d3	2.52454
tumor necrosis factor receptor superfamily, member 23	Tnfrsf23	2.497
pleckstrin homology domain containing, family G (with RhoGef domain) member 2	Plekhg2	2.48982
RAS p21 protein activator 3	Rasa3	2.48837
zinc finger CCCH type containing 12D	Zc3h12d	2.46084
disrupted in renal carcinoma 2 (human)	Dirc2	2.45554
sphingomyelin phosphodiesterase, acid-like 3A	Smpdl3a	2.44903
transmembrane protease, serine 13	Tmprss13	2.44644
toll-like receptor 1	Tlr1	2.42024
threonine aldolase 1	Tha1	2.40326
interferon regulatory factor 4	Irf4	2.39662
caspase recruitment domain family, member 6	Card6	2.3381
glycosylphosphatidylinositol specific phospholipase D1	Gpld1	2.30948
xanthine dehydrogenase	Xdh	2.29609
aldehyde dehydrogenase 2, mitochondrial	Aldh2	2.29441
UDP-GlcNAc:betaGal beta-1,3-N-acetylglucosaminyltransferase 5	B3gnt5	2.28994
chemokine (C-X-C motif) receptor 3	Cxcr3	2.28878
phosphoinositide-3-kinase, regulatory subunit 5, p101	Pik3r5	2.2785
solute carrier family 30 (zinc transporter), member 4	Slc30a4	2.27516
programmed cell death 4	Pdcd4	2.26607
serine (or cysteine) peptidase inhibitor, clade B, member 1a	Serpinb1a	2.26326
NIPA-like domain containing 1	Npal1	2.25133
rho/rac guanine nucleotide exchange factor (GEF) 18	Arhgef18	2.2417
histocompatibility 2, class II, locus DMa	H2-DMa	2.21197
BTB and CNC homology 2	Bach2	2.19442
prion protein	Prnp	2.19405
coagulation factor II (thrombin) receptor-like 1	F2rl1	2.1747
regulator of G-protein signalling 10	Rgs10	2.17173
slingshot homolog 2 (Drosophila)	Ssh2	2.16915
interleukin 7 receptor	Il7r	2.16407
neutrophil cytosolic factor 1	Ncf1	2.15937
lymphotoxin B	Ltb	2.14541
leucine-rich repeats and IQ motif containing 2	Lrriq2	2.12381
centaurin, delta 1	Centd1	2.11387
SAM domain and HD domain, 1	Samhd1	2.11073
estrogen receptor 1 (alpha)	Esr1	2.10303
FK506 binding protein 1a	Fkbp1a	2.09266
armadillo repeat containing, X-linked 2	Armcx2	2.07259
low density lipoprotein receptor adaptor protein 1	Ldlrap1	2.07069
ELOVL family member 6, elongation of long chain fatty acids (yeast)	Elovl6	2.06555
pyrin and HIN domain family, member 1	Pyhin1	2.05673
epithelial membrane protein 1	Emp1	2.04499
two pore channel 1	Tpcn1	2.04081
cytidine monophospho-N-acetylneuraminic acid hydroxylase	Cmah	2.0376
integrin alpha 6	Itga6	2.03141
tetraspanin 32	Tspan32	2.02922
RAB GTPase activating protein 1-like	Rabgap1l	2.02851
homeodomain interacting protein kinase 2	Hipk2	2.02803
D site albumin promoter binding protein	Dbp	2.01734
sorbin and SH3 domain containing 1	Sorbs1	2.01168
sporulation protein, meiosis-specific, SPO11 homolog (S. cerevisiae)	Spo11	2.00837
tumor necrosis factor, alpha-induced protein 8-like 2	Tnfaip8l2	2.00151
prostaglandin F2 receptor negative regulator	Ptgfrn	2.00081
CTD (carboxy-terminal domain, RNA polymerase II, polypeptide A) small phosphatase 2	Ctdsp2	1.98652
tetratricopeptide repeat, ankyrin repeat and coiled-coil containing 2	Tanc2	1.98273
tweety homolog 3 (Drosophila)	Ttyh3	1.98158
polyhomeotic-like 3 (Drosophila)	Phc3	1.97864
suppressor of cytokine signaling 3	Socs3	1.97337
suppressor of cytokine signaling 2	Socs2	1.9709
growth factor receptor bound protein 2-associated protein 3	Gab3	1.96556
transmembrane protease, serine 8 (intestinal)	Tmprss8	1.9633
tubulin, beta 2b	Tubb2b	1.96162
SH3-binding kinase 1	Sbk1	1.95749
B and T lymphocyte associated	Btla	1.95304
interferon activated gene 203	Ifi203	1.94711
acyl-CoA synthetase short-chain family member 1	Acss1	1.94587
phosphoglucomutase 2-like 1	Pgm2l1	1.93598
ATP-binding cassette, sub-family G (WHITE), member 1	Abcg1	1.92775
BTB (POZ) domain containing 11	Btbd11	1.92589
glycerol-3-phosphate dehydrogenase 1-like	Gpd1l	1.92441
intercellular adhesion molecule 2	Icam2	1.91026
mannosidase 1, alpha	Man1a	1.9028
LIM domain containing 2	Limd2	1.89951
lymphoid enhancer binding factor 1	Lef1	1.88158
microtubule-associated protein 6	Mtap6	1.87952
stromal membrane-associated protein 1-like	Smap1l	1.87892
cathepsin Z	Ctsz	1.87847
UDP-Gal:betaGlcNAc beta 1,4-galactosyltransferase, polypeptide 4	B4galt4	1.87701
ELOVL family member 7, elongation of long chain fatty acids (yeast)	Elovl7	1.87588
KTEL (Lys-Tyr-Glu-Leu) containing 1	Ktelc1	1.87444
GPRIN family member 3	Gprin3	1.87089
LIM domain containing 2	Limd2	1.8637
myotubularin related protein 3	Mtmr3	1.8611
RAB39B, member RAS oncogene family	Rab39b	1.86041
potassium inwardly-rectifying channel, subfamily J, member 8	Kcnj8	1.86003
mannose-6-phosphate receptor binding protein 1	M6prbp1	1.85776
sestrin 1	Sesn1	1.8561
GM2 ganglioside activator protein	Gm2a	1.85598
nuclear factor of kappa light chain gene enhancer in B-cells inhibitor, alpha	Nfkbia	1.85067
dipeptidylpeptidase 4	Dpp4	1.84631
phosphodiesterase 4B, cAMP specific	Pde4b	1.83919
PH domain and leucine rich repeat protein phosphatase	Phlpp	1.83785
chemokine (C-X-C motif) receptor 4	Cxcr4	1.83546
ST8 alpha-N-acetyl-neuraminide alpha-2,8-sialyltransferase 1	St8sia1	1.82704
expressed sequence AV071699	AV071699	1.82457
dual specificity phosphatase 7	Dusp7	1.82276
Rho GTPase activating protein 15	Arhgap15	1.82098
signal transducer and activator of transcription 4	Stat4	1.82068
endothelial differentiation, G-protein-coupled receptor 6	Edg6	1.82045
kelch-like 6 (Drosophila)	Klhl6	1.81655
tumor necrosis factor receptor superfamily, member 22	Tnfrsf22	1.81422
ATP-binding cassette, sub-family A (ABC1), member 3	Abca3	1.81113
PHD finger protein 20-like 1	Phf20l1	1.80907
zinc finger and SCAN domain containing 12	Zscan12	1.80731
serine (or cysteine) peptidase inhibitor, clade A, member 3G	Serpina3g	1.80513
peptidoglycan recognition protein 1	Pglyrp1	1.80191
solute carrier family 41, member 2	Slc41a2	1.79963
pregnancy specific glycoprotein 17	Psg17	1.79564
ATPase, aminophospholipid transporter-like, class I, type 8A, member 2	Atp8a2	1.78431
calcium/calmodulin-dependent protein kinase ID	Camk1d	1.78372
cannabinoid receptor 2 (macrophage)	Cnr2	1.78106
integrin beta 3	Itgb3	1.7796
LIM homeobox protein 2	Lhx2	1.77943
sex comb on midleg-like 4 (Drosophila)	Scml4	1.77487
single-stranded DNA binding protein 2	Ssbp2	1.77341
copine III	Cpne3	1.76961
killer cell lectin-like receptor subfamily B member 1F	Klrb1f	1.76574
PRELI domain containing 2	Prelid2	1.76393
ATPase, Class V, type 10D	Atp10d	1.76103
ribosomal protein L22	Rpl22	1.75875
interleukin 6 receptor, alpha	Il6ra	1.75699
interleukin 6 signal transducer	Il6st	1.75213
thromboxane A2 receptor	Tbxa2r	1.7487
Niemann Pick type C2	Npc2	1.74833
insulin-like growth factor binding protein 4	Igfbp4	1.74386
GTPase, IMAP family member 3	Gimap3	1.74322
kelch repeat and BTB (POZ) domain containing 11	Kbtbd11	1.74118
A kinase (PRKA) anchor protein 13	Akap13	1.74091
solute carrier family 15 (oligopeptide transporter), member 1	Slc15a1	1.73834
CD antigen 27	Cd27	1.7369
cyclin D3	Ccnd3	1.73491
kelch domain containing 2	Klhdc2	1.73305
GTP cyclohydrolase 1	Gch1	1.73116
schlafen 2	Slfn2	1.73001
glutamate-ammonia ligase (glutamine synthetase)	Glul	1.72897
glia maturation factor, gamma	Gmfg	1.72836
CASP2 and RIPK1 domain containing adaptor with death domain	Cradd	1.7271
transducin-like enhancer of split 1, homolog of Drosophila E(spl)	Tle1	1.7253
histocompatibility 2, O region alpha locus	H2-Oa	1.72334
G-protein signalling modulator 1 (AGS3-like, C. elegans)	Gpsm1	1.71918
synaptopodin	Synpo	1.71232
Williams Beuren syndrome chromosome region 27 (human)	Wbscr27	1.71195
cathepsin S	Ctss	1.70979
S100 calcium binding protein A1	S100a1	1.70846
syntaxin 1A (brain)	Stx1a	1.7044
killer cell lectin-like receptor subfamily C, member 2/3	Klrc2 / Klrc3	1.70327
histocompatibility 2, class II, locus Mb2	H2-DMb2	1.70258
epithelial stromal interaction 1 (breast)	Epsti1	1.70177
olfactomedin 1	Olfm1	1.70111
pellino 1	Peli1	1.70005
hydrogen voltage-gated channel 1	Hvcn1	1.69471
hexosaminidase B	Hexb	1.69446
ring finger and FYVE like domain containing protein	Rffl	1.69434
membrane-spanning 4-domains, subfamily A, member 6B	Ms4a6b	1.69348
lung-inducible neuralized-related C3HC4 RING domain protein	Lincr	1.69345
myosin IC	Myo1c	1.6932
eukaryotic translation initiation factor 4E member 3	Eif4e3	1.68932
cell division cycle 25 homolog B (S. pombe)	Cdc25b	1.68748
opioid growth factor receptor-like 1	Ogfrl1	1.68527
transmembrane protein 20	Tmem20	1.68514
ST8 alpha-N-acetyl-neuraminide alpha-2,8-sialyltransferase 4	St8sia4	1.68254
CD9 antigen	Cd9	1.67228
lymphocyte-activation gene 3	Lag3	1.66956
cell adhesion molecule-related/down-regulated by oncogenes	Cdon	1.66428
neuronal PAS domain protein 2	Npas2	1.66263
folliculin interacting protein 1	Fnip1	1.66034
interleukin 18 receptor 1	Il18r1	1.65964
dual-specificity tyrosine-(Y)-phosphorylation regulated kinase 2	Dyrk2	1.65757
WD repeat domain containing 82	Wdr82	1.65547
ankyrin repeat and SOCS box-containing protein 13	Asb13	1.65545
CD7 antigen	Cd7	1.65427
ring finger protein 144	Rnf144	1.64989
huntingtin interacting protein 1 related	Hip1r	1.64617
tribbles homolog 3 (Drosophila)	Trib3	1.64561
zinc finger protein 608	Zfp608	1.64373
IMP2 inner mitochondrial membrane peptidase-like (S. cerevisiae)	Immp2l	1.6405
zinc finger, MYM-type 5	Zmym5	1.63951
schlafen 1	Slfn1	1.63788
centaurin, delta 3	Centd3	1.6368
MAP-kinase activating death domain	Madd	1.63316
F-box protein 17	Fbxo17	1.63292
RWD domain containing 1	Rwdd1	1.63105
transmembrane protein 176A	Tmem176a	1.63092
Wolf-Hirschhorn syndrome candidate 1-like 1 (human)	Whsc1l1	1.6305
zinc finger protein 318	Zfp318	1.62769
similar to PTEN induced putative kinase 1	Pink1	1.62369
fatty acid amide hydrolase	Faah	1.62121
large tumor suppressor 2	Lats2	1.61912
leucine rich repeat containing 8 family, member C	Lrrc8c	1.61869
claudin domain containing 1	Cldnd1	1.61568
guanine nucleotide binding protein, alpha 15	Gna15	1.61228
solute carrier family 15 (H+/peptide transporter), member 2	Slc15a2	1.61207
sphingomyelin synthase 1	Sgms1	1.61063
MACRO domain containing 1	Macrod1	1.61005
zinc finger protein 36	Zfp36	1.60798
ELK4, member of ETS oncogene family	Elk4	1.60793
myeloid-associated differentiation marker	Myadm	1.6043
calpain 3	Capn3	1.60249
SH3 domain binding glutamic acid-rich protein like 2	Sh3bgrl2	1.60204
ceramide kinase	Cerk	1.59777
La ribonucleoprotein domain family, member 2	Larp2	1.59289
nonagouti	A	1.59213
protein kinase D2	Prkd2	1.59134
BMP and activin membrane-bound inhibitor, pseudogene (Xenopus laevis)	Bambi-ps1	1.59098
suppressor of hairy wing homolog 2 (Drosophila)	Suhw2	1.58968
fatty acid amide hydrolase	Faah	1.58924
solute carrier family 26, member 11	Slc26a11	1.58806
serine incorporator 3	Serinc3	1.58564
T cell receptor associated transmembrane adaptor 1	Trat1	1.58561
coronin 7	Coro7	1.58395
protein phosphatase 1M	Ppm1m	1.58337
forkhead box O3a	Foxo3a	1.58327
myeloid/lymphoid or mixed lineage-leukemia translocation to 3 homolog (Drosophila)	Mllt3	1.58078
purinergic receptor P2Y, G-protein coupled 10	P2ry10	1.57914
fibroblast growth factor 13	Fgf13	1.57855
cAMP responsive element binding protein-like 2	Crebl2	1.57599
Synaptotagmin XI	Syt11	1.57573
pleckstrin homology, Sec7 and coiled-coil domains, binding protein	Pscdbp	1.57458
chemokine (C-C motif) ligand 5	Ccl5	1.57364
killer cell lectin-like receptor, subfamily A, member 7	Klra7	1.57277
pyruvate dehydrogenase kinase, isoenzyme 1	Pdk1	1.56965
jumonji C domain-containing histone demethylase 1 homolog D (S. cerevisiae)	Jhdm1d	1.56931
T-cell receptor gamma, constant region	Tcrg-C	1.56805
septin 6	sep-6	1.56747
RAD52 homolog (S. cerevisiae)	Rad52	1.563
cytidine 5'-triphosphate synthase 2	Ctps2	1.56283
guanylate nucleotide binding protein 2	Gbp2	1.56248
OTU domain containing 5	Otud5	1.55968
granzyme K	Gzmk	1.55876
DEP domain containing 1B	Depdc1b	1.55829
protein S (alpha)	Pros1	1.55663
nuclear receptor coactivator 3	Ncoa3	1.55309
ectonucleoside triphosphate diphosphohydrolase 5	Entpd5	1.55049
non-SMC element 1 homolog (S. cerevisiae)	Nsmce1	1.54873
InaD-like (Drosophila)	Inadl	1.54861
ubiquitin specific peptidase 48	Usp48	1.54804
OTU domain containing 1	Otud1	1.54711
dynamin binding protein	Dnmbp	1.54382
stratifin	Sfn	1.54126
neuroplastin	Nptn	1.53859
jumonji domain containing 1A	Jmjd1a	1.5385
citrate lyase beta like	Clybl	1.53808
transformation related protein 53 inducible nuclear protein 1	Trp53inp1	1.53751
frequently rearranged in advanced T-cell lymphomas 2	Frat2	1.53749
B-cell translocation gene 2, anti-proliferative	Btg2	1.5366
beta galactoside alpha 2,6 sialyltransferase 1	St6gal1	1.53357
integrin, alpha E, epithelial-associated	Itgae	1.53094
SEC24 related gene family, member A (S. cerevisiae)	Sec24a	1.52812
cAMP responsive element binding protein 1	Creb1	1.52726
myelin basic protein	Mbp	1.52636
cyclin T2	Ccnt2	1.52633
DEAD (Asp-Glu-Ala-Asp) box polypeptide 25	Ddx25	1.52496
cyclin-dependent kinase inhibitor 1B	Cdkn1b	1.52486
isocitrate dehydrogenase 3 (NAD+) alpha	Idh3a	1.52285
plexin domain containing 2	Plxdc2	1.52013
myosin light chain 2, precursor lymphocyte-specific	Mylc2pl	1.51984
phospholipid scramblase 4	Plscr4	1.51931
chromobox homolog 7	Cbx7	1.51806
zyg-ll homolog B (C. elegans)	Zyg11b	1.51756
nuclear receptor subfamily 1, group D, member 2	Nr1d2	1.51745
syntaxin binding protein 3A	Stxbp3a	1.51725
protein-L-isoaspartate (D-aspartate) O-methyltransferase domain containing 2	Pcmtd2	1.51708
mitogen-activated protein kinase 11	Mapk11	1.51477
heparan sulfate (glucosamine) 3-O-sulfotransferase 3B1	Hs3st3b1	1.51307
ubiquitin specific peptidase 27, X chromosome	Usp27x	1.51305
solute carrier organic anion transporter family, member 4a1	Slco4a1	1.51189
sterol carrier protein 2, liver	Scp2	1.51157
interleukin 16	Il16	1.50999
Rab6 interacting protein 1	Rab6ip1	1.50822
Activin receptor IIA	Acvr2a	1.50803
arginine glutamic acid dipeptide (RE) repeats	Rere	1.50669
unc-119 homolog B (C. elegans)	Unc119b	1.50576
zinc finger protein 354C	Zfp354c	1.5052
MOB1, Mps One Binder kinase activator-like 2B (yeast)	Mobkl2b	1.50478
CCR4-NOT transcription complex, subunit 6-like	Cnot6l	1.50414
NIPA-like domain containing 3	Npal3	1.50384
guanine nucleotide binding protein (G protein), gamma 2 subunit	Gng2	1.50204
growth arrest specific 5	Gas5	1.50152
sulfatase 2	Sulf2	1.50107
mitogen activated protein kinase kinase kinase 5	Map3k5	1.50096
solute carrier family 6 (neurotransmitter transporter), member 19	Slc6a19	1.50053
calcium/calmodulin-dependent protein kinase II, delta	Camk2d	1.50027
component of Sp100-rs	Csprs	-1.50093
Tctex1 domain containing 1	Tctex1d1	-1.50366
trans-acting transcription factor 4	Sp4	-1.50558
leucine rich repeat containing 33	Lrrc33	-1.50719
guanine nucleotide binding protein (G protein), gamma transducing activity polypeptide 2	Gngt2	-1.50788
zinc finger and BTB domain containing 32	Zbtb32	-1.51026
histocompatibility 2, class II antigen A, beta 1	H2-Ab1	-1.51274
chimerin (chimaerin) 2	Chn2	-1.51382
zinc finger, DHHC domain containing 15	Zdhhc15	-1.51621
RAB20, member RAS oncogene family	Rab20	-1.51678
oncoprotein induced transcript 3	Oit3	-1.51722
development and differentiation enhancing factor 2	Ddef2	-1.51742
vav 3 oncogene	Vav3	-1.51822
cyclin-dependent kinase-like 2 (CDC2-related kinase)	Cdkl2	-1.52011
guanine nucleotide binding protein (G protein), gamma 12	Gng12	-1.52084
ring finger protein 128	Rnf128	-1.52115
SH2 domain protein 2A	Sh2d2a	-1.52182
aldehyde dehydrogenase 1 family, member B1	Aldh1b1	-1.52252
transmembrane protein 38B	Tmem38b	-1.52279
sulfiredoxin 1 homolog (S. cerevisiae)	Srxn1	-1.52383
granzyme M (lymphocyte met-ase 1)	Gzmm	-1.53083
AU RNA binding protein/enoyl-coenzyme A hydratase	Auh	-1.53118
AN1, ubiquitin-like, homolog (Xenopus laevis)	Anubl1	-1.53167
solute carrier family 12, member 4	Slc12a4	-1.53193
adipose differentiation related protein	Adfp	-1.53299
NIMA (never in mitosis gene a)-related expressed kinase 6	Nek6	-1.53419
WD repeat and SOCS box-containing 2	Wsb2	-1.53554
dual specificity phosphatase 1	Dusp1	-1.53806
histidine rich calcium binding protein	Hrc	-1.5417
interferon induced transmembrane protein 3	Ifitm3	-1.5423
B-cell leukemia/lymphoma 2 related protein A1a	Bcl2a1a	-1.54352
formin-like 3	Fmnl3	-1.54799
glutamine fructose-6-phosphate transaminase 1	Gfpt1	-1.55174
1-acylglycerol-3-phosphate O-acyltransferase 3	Agpat3	-1.55235
CD300 antigen like family member F	Cd300lf	-1.56452
myosin, light polypeptide 4	Myl4	-1.56958
human immunodeficiency virus type I enhancer binding protein 3	Hivep3	-1.56978
HRAS like suppressor 3	Hrasls3	-1.57556
sterol O-acyltransferase 2	Soat2	-1.5768
inhibitor of DNA binding 2	Id2	-1.58047
TBC1 domain family, member 2B	Tbc1d2b	-1.58171
retinoic acid induced 14	Rai14	-1.58173
paxillin	Pxn	-1.58236
Cd200 receptor 4	Cd200r4	-1.58721
spermatogenesis associated, serine-rich 2	Spats2	-1.58741
cyclin-dependent kinase inhibitor 1A (P21)	Cdkn1a	-1.59226
interferon regulatory factor 7	Irf7	-1.59661
cyclin Y	Ccny	-1.59858
schlafen 8	Slfn8	-1.60001
engulfment and cell motility 2, ced-12 homolog (C. elegans)	Elmo2	-1.6058
solute carrier family 16 (monocarboxylic acid transporters), member 10	Slc16a10	-1.60612
solute carrier family 4, sodium bicarbonate cotransporter-like, member 10	Slc4a10	-1.60703
pyridoxal-dependent decarboxylase domain containing 1	Pdxdc1	-1.61045
docking protein 2	Dok2	-1.61146
hect domain and RLD 5	Herc5	-1.61632
mediator of RNA polymerase II transcription, subunit 12 homolog (yeast)-like	Med12l	-1.61739
poly (ADP-ribose) polymerase family, member 12	Parp12	-1.61893
serine/threonine kinase 32C	Stk32c	-1.6199
beta-1,4-N-acetyl-galactosaminyl transferase 2	B4galnt2	-1.62098
TRAF2 and NCK interacting kinase	Tnik	-1.6216
vasohibin 1	Vash1	-1.62193
interferon inducible GTPase 1	Iigp1	-1.62292
coagulation factor C homolog (Limulus polyphemus)	Coch	-1.62498
PR domain containing 1, with ZNF domain	Prdm1	-1.6281
peroxiredoxin 5	Prdx5	-1.63047
PWWP domain containing 2	Pwwp2	-1.63221
Bcl2-like 1	Bcl2l1	-1.63483
macrophage expressed gene 1	Mpeg1	-1.63694
Nuclear receptor subfamily 4, group A, member 2	Nr4a2	-1.63701
glutaminyl-peptide cyclotransferase (glutaminyl cyclase)	Qpct	-1.63981
importin 11	Ipo11	-1.64392
interleukin 18 binding protein	Il18bp	-1.64558
GLI pathogenesis-related 1 (glioma)	Glipr1	-1.64627
ras responsive element binding protein 1	Rreb1	-1.65333
neural precursor cell expressed, developmentally down-regulted gene 4	Nedd4	-1.65517
FMS-like tyrosine kinase 3 ligand	Flt3l	-1.65562
PERP, TP53 apoptosis effector	Perp	-1.6613
solute carrier family 16 (monocarboxylic acid transporters), member 6	Slc16a6	-1.66876
growth factor independent 1	Gfi1	-1.67221
procollagen, type XXIII, alpha 1	Col23a1	-1.67557
fucosidase, alpha-L- 2, plasma	Fuca2	-1.67674
transmembrane protein 2	Tmem2	-1.6784
tumor necrosis factor receptor superfamily, member 9	Tnfrsf9	-1.68184
ras homolog gene family, member B	Rhob	-1.68282
programmed cell death 1 ligand 2	Pdcd1lg2	-1.68377
glucosamine (N-acetyl)-6-sulfatase	Gns	-1.68457
prostaglandin E receptor 3 (subtype EP3)	Ptger3	-1.68599
tripartite motif protein 16	Trim16	-1.68684
sorbitol dehydrogenase	Sord	-1.69435
mitogen activated protein kinase 8	Mapk8	-1.69462
aryl hydrocarbon receptor nuclear translocator 2	Arnt2	-1.69533
RAS-like, family 11, member B	Rasl11b	-1.69761
transmembrane protein 14A	Tmem14a	-1.706
protein tyrosine phosphatase, non-receptor type 5	Ptpn5	-1.70635
kynurenine 3-monooxygenase (kynurenine 3-hydroxylase)	Kmo	-1.71453
Nur77 downstream gene 2	Ndg2	-1.71821
dystrophia myotonica-containing WD repeat motif	Dmwd	-1.72572
jumonji, AT rich interactive domain 2	Jarid2	-1.73
lamin A	Lmna	-1.73015
linker for activation of T cells family, member 2	Lat2	-1.73059
a disintegrin and metallopeptidase domain 8	Adam8	-1.73255
ABI gene family, member 3	Abi3	-1.73301
cytoplasmic polyadenylation element binding protein 4	Cpeb4	-1.73523
Fas ligand (TNF superfamily, member 6)	Fasl	-1.73556
chemokine (C-C motif) receptor 5	Ccr5	-1.73935
eukaryotic translation initiation factor 2 alpha kinase 3	Eif2ak3	-1.74123
programmed cell death 1	Pdcd1	-1.74792
ras homolog gene family, member Q	Rhoq	-1.74848
runt related transcription factor 1	Runx1	-1.75305
oligonucleotide/oligosaccharide-binding fold containing 2A	Obfc2a	-1.75634
ERO1-like (S. cerevisiae)	Ero1l	-1.75957
p21 (CDKN1A)-activated kinase 6	Pak6	-1.76989
histone cluster 1, H3d	Hist1h3d	-1.77267
phosphatase and actin regulator 2	Phactr2	-1.79321
lipase, endothelial	Lipg	-1.79544
LPS-induced TN factor	Litaf	-1.80858
cytochrome P450, family 11, subfamily a, polypeptide 1	Cyp11a1	-1.81017
cathepsin D	Ctsd	-1.81047
DEXH (Asp-Glu-X-His) box polypeptide 58	Dhx58	-1.81056
MAX dimerization protein 1	Mxd1	-1.8169
glycerol phosphate dehydrogenase 2, mitochondrial	Gpd2	-1.82407
chemokine (C-C motif) ligand 4	Ccl4	-1.82512
Z-DNA binding protein 1	Zbp1	-1.83989
intraflagellar transport 57 homolog (Chlamydomonas)	Ift57	-1.84092
phosphoinositide-3-kinase adaptor protein 1	Pik3ap1	-1.85886
death-associated kinase 2	Dapk2	-1.86089
mixed lineage kinase domain-like	Mlkl	-1.8681
breakpoint cluster region homolog	Bcr	-1.87352
CD160 antigen	Cd160	-1.87579
Scm-like with four mbt domains 2	Sfmbt2	-1.88104
hydroxysteroid 11-beta dehydrogenase 1	Hsd11b1	-1.88641
SH2 domain containing 5	Sh2d5	-1.8914
growth factor receptor bound protein 14	Grb14	-1.89525
ectonucleoside triphosphate diphosphohydrolase 1	Entpd1	-1.89606
Jun dimerization protein 2	Jundm2	-1.90246
ATPase, H+ transporting, lysosomal V0 subunit A1	Atp6v0a1	-1.90363
ankyrin repeat and SOCS box-containing protein 2	Asb2	-1.90935
protein phosphatase 1, regulatory (inhibitor) subunit 3B	Ppp1r3b	-1.90971
leucine-rich repeat kinase 1	Lrrk1	-1.91482
potassium channel tetramerisation domain containing 14	Kctd14	-1.91543
serine (or cysteine) peptidase inhibitor, clade B, member 9	Serpinb9	-1.91666
amyloid beta (A4) precursor protein	App	-1.92098
hemoglobin alpha, adult chain 1/2	Hba-a1 / Hba-a2	-1.93321
B-cell scaffold protein with ankyrin repeats 1	Bank1	-1.93462
G protein-coupled receptor 97	Gpr97	-1.94473
neural precursor cell expressed, developmentally down-regulated gene 9	Nedd9	-1.9463
gelsolin	Gsn	-1.96306
RAB27b, member RAS oncogene family	Rab27b	-1.96353
G protein-coupled receptor 87	Gpr87	-2.01123
Gardner-Rasheed feline sarcoma viral (Fgr) oncogene homolog	Fgr	-2.02121
heparin-binding EGF-like growth factor	Hbegf	-2.02768
secreted phosphoprotein 1	Spp1	-2.03767
transmembrane protein 40	Tmem40	-2.03858
transmembrane, prostate androgen induced RNA	Tmepai	-2.0441
cysteinyl leukotriene receptor 2	Cysltr2	-2.04909
receptor transporter protein 4	Rtp4	-2.05174
fos-like antigen 2	Fosl2	-2.05747
mannoside acetylglucosaminyltransferase 5	Mgat5	-2.06315
tubulin, beta 6	Tubb6	-2.06707
meteorin, glial cell differentiation regulator-like	Metrnl	-2.08564
mast cell protease 8	Mcpt8	-2.1051
activated leukocyte cell adhesion molecule	Alcam	-2.10793
UDP-N-acetyl-alpha-D-galactosamine:polypeptide N-acetylgalactosaminyltransferase 10	Galnt10	-2.11337
tumor necrosis factor receptor superfamily, member 8	Tnfrsf8	-2.12208
immunoglobulin lambda chain, variable 1	Igl-V1	-2.12647
ISG15 ubiquitin-like modifier	Isg15	-2.1333
interleukin 12 receptor, beta 1	Il12rb1	-2.13827
acid phosphatase, prostate	Acpp	-2.1452
longevity assurance homolog 6 (S. cerevisiae)	Lass6	-2.15916
adenosine A2b receptor	Adora2b	-2.16582
regulator of G-protein signaling 16	Rgs16	-2.16665
palladin, cytoskeletal associated protein	Palld	-2.18537
integrin alpha V	Itgav	-2.19077
nuclear receptor subfamily 4, group A, member 3	Nr4a3	-2.24561
piwi-like homolog 2 (Drosophila)	Piwil2	-2.2858
pleckstrin homology-like domain, family A, member 1	Phlda1	-2.30107
chemokine (C-C motif) ligand 3	Ccl3	-2.30184
brain abundant, membrane attached signal protein 1	Basp1	-2.31267
CD38 antigen	Cd38	-2.31928
transformation related protein 53 inducible nuclear protein 2	Trp53inp2	-2.32145
UDP glucuronosyltransferase 1 family, polypeptide A member	Ugt1a1///Ugt1a10///Ugt1a2///Ugt1a5///Ugt1a6a///Ugt1a6b///Ugt1a7c///Ugt1a9	-2.3428
myxovirus (influenza virus) resistance 1	Mx1	-2.35295
spermatogenesis associated glutamate (E)-rich protein 1, pseudogene 1	Speer1-ps1	-2.36127
Ig kappa chain	Cr1	-2.3882
2'-5' oligoadenylate synthetase-like 2	Oasl2	-2.41004
avian musculoaponeurotic fibrosarcoma (v-maf) AS42 oncogene homolog	Maf	-2.43029
interferon regulatory factor 8	Irf8	-2.43644
SLAM family member 7	Slamf7	-2.44001
radical S-adenosyl methionine domain containing 2	Rsad2	-2.45426
CD244 natural killer cell receptor 2B4	Cd244	-2.4678
DIX domain containing 1	Dixdc1	-2.48967
interferon-stimulated protein	Isg20	-2.50965
early growth response 1	Egr1	-2.53571
beta-carotene 15,15'-monooxygenase	Bcmo1	-2.54499
annexin A3	Anxa3	-2.55793
coagulation factor II (thrombin) receptor-like 2	F2rl2	-2.61245
growth arrest and DNA-damage-inducible 45 gamma	Gadd45g	-2.62907
hepatitis A virus cellular receptor 2	Havcr2	-2.69227
tubulin, alpha 8	Tuba8	-2.70488
v-myc myelocytomatosis viral related oncogene, neuroblastoma derived (avian)	Mycn	-2.71627
deafness, autosomal dominant 5 homolog (human)	Dfna5h	-2.76576
avian musculoaponeurotic fibrosarcoma (v-maf) AS42 oncogene homolog	Maf	-2.82244
alpha fetoprotein	Afp	-2.87115
ubiquitin specific peptidase 18	Usp18	-2.90985
myosin X	Myo10	-2.90995
histocompatibility 2, Q region locus 10	H2-Q10	-2.9139
regulatory factor X, 4 (influences HLA class II expression)	Rfx4	-2.93776
interleukin 10	Il10	-3.16145
interleukin 24	Il24	-3.16807
sema domain, immunoglobulin domain (Ig), and GPI membrane anchor, (semaphorin) 7A	Sema7a	-3.18416
immunoglobulin joining chain	Igj	-3.22136
protein phosphatase 2 (formerly 2A), regulatory subunit B (PR 52), gamma isoform	Ppp2r2c	-3.47661
activin A receptor, type II-like 1	Acvrl1	-3.50902
granzyme F	Gzmf	-3.58796
brain expressed gene 6	Bex6	-3.73995
kelch-like 30 (Drosophila)	Klhl30	-3.74809
granzyme D	Gzmd	-3.97827
scinderin	Scin	-4.27038
interferon gamma	Ifng	-4.33508
Nur77 downstream gene 1	Ndg1	-4.37924
perforin 1 (pore forming protein)	Prf1	-4.62277
granzyme E	Gzme	-4.63669
granzyme G	Gzmg	-5.26291
transglutaminase 2, C polypeptide	Tgm2	-8.82846

## Sheet: Non-Annotated Genes
Gene Name	Gene Symbol	Fold Change
RIKEN cDNA 1110018J18 gene	1110018J18Rik	1.98117
RIKEN cDNA 1110029I05 gene///hypothetical protein LOC100044848	1110029I05Rik///LOC100044848	1.5857
RIKEN cDNA 1110059G02 gene	1110059G02Rik	1.52318
RIKEN cDNA 1110059G02 gene	1110059G02Rik	1.68447
RIKEN cDNA 1110059G02 gene	1110059G02Rik	2.10764
RIKEN cDNA 1200003I10 gene///RIKEN cDNA 1200015M12 gene///RIKEN cDNA 1200016E24 gene///RIKEN cDNA A130040M12 gene///RIKEN cDNA E430024C06 gene///similar to gag protein	1200003I10Rik///1200015M12Rik///1200016E24Rik///A130040M12Rik///E430024C06Rik///LOC100039464	-1.66236
RIKEN cDNA 1300007F04 gene	1300007F04Rik	1.89809
RIKEN cDNA 1500009L16 gene	1500009L16Rik	1.5782
RIKEN cDNA 2010002N04 gene	2010002N04Rik	-1.5349
Ig kappa chain///RIKEN cDNA 2010205A11 gene///immunoglobulin kappa chain variable 21 (V21)-4///immunoglobulin kappa chain variable 28 (V28)///immunoglobulin kappa chain variable 8 (V8)-16///immunoglobulin kappa chain, constant region///light chain of the monoclonal antibody MST2///predicted gene, ENSMUSG00000076577///similar to Chain L, Structural Basis Of Antigen Mimicry In A Clinically Relevant…	2010205A11Rik///Cr1///ENSMUSG00000076577///Igk-C///Igk-V21-4///Igk-V28///Igk-V8-16///LOC100046552///LOC100046793///LOC100047628	-2.78346
RIKEN cDNA 2010309G21 gene	2010309G21Rik	-1.9585
RIKEN cDNA 2010309G21 gene	2010309G21Rik	-1.86686
RIKEN cDNA 2210010C17 gene	2210010C17Rik	-2.35144
RIKEN cDNA 2210010N04 gene	2210010N04Rik	1.57879
RIKEN cDNA 2210010N04 gene	2210010N04Rik	1.77038
RIKEN cDNA 2210403K04 gene	2210403K04Rik	-1.6285
RIKEN cDNA 2310002J21 gene	2310002J21Rik	2.30428
RIKEN cDNA 2310010M24 gene	2310010M24Rik	2.71205
RIKEN cDNA 2310014D11 gene	2310014D11Rik	-1.76539
RIKEN cDNA 2310031A07 gene	2310031A07Rik	-1.6112
RIKEN cDNA 2310035P21 gene	2310035P21Rik	2.02081
RIKEN cDNA 2310044G17 gene	2310044G17Rik	1.50938
RIKEN cDNA 2310047A01 gene	2310047A01Rik	-1.93998
RIKEN cDNA 2310076G13 gene	2310076G13Rik	1.54489
RIKEN cDNA 2410006H16 gene	2410006H16Rik	1.52518
RIKEN cDNA 2410012H22 gene	2410012H22Rik	-1.56955
RIKEN cDNA 2610204M08 gene///similar to INF2	2610204M08Rik///LOC100047142	1.63686
RIKEN cDNA 2810474O19 gene	2810474O19Rik	1.94359
RIKEN cDNA 2810474O19 gene	2810474O19Rik	2.00228
RIKEN cDNA 2810474O19 gene	2810474O19Rik	2.09296
RIKEN cDNA 2810474O19 gene	2810474O19Rik	2.1426
RIKEN cDNA 2900011O08 gene	2900011O08Rik	-1.71677
RIKEN cDNA 3110057O12 gene	3110057O12Rik	1.58319
RIKEN cDNA 4732435N03 gene	4732435N03Rik	2.06764
RIKEN cDNA 4833442J19 gene	4833442J19Rik	1.81374
RIKEN cDNA 4833442J19 gene	4833442J19Rik	2.66766
RIKEN cDNA 4930431B09 gene	4930431B09Rik	1.5108
RIKEN cDNA 4930431H11 gene	4930431H11Rik	1.75074
RIKEN cDNA 4930434E21 gene	4930434E21Rik	1.55378
RIKEN cDNA 4930509E16 gene	4930509E16Rik	-1.55478
RIKEN cDNA 4930519L02 gene	4930519L02Rik	-2.31234
RIKEN cDNA 4930523C07 gene	4930523C07Rik	1.6435
RIKEN cDNA 4930523C07 gene	4930523C07Rik	1.77454
RIKEN cDNA 4930523C07 gene	4930523C07Rik	1.79162
RIKEN cDNA 4933437F05 gene	4933437F05Rik	-1.89622
RIKEN cDNA 5031425E22 gene	5031425E22Rik	-1.55687
RIKEN cDNA 5730469M10 gene	5730469M10Rik	1.56785
RIKEN cDNA 5730593F17 gene	5730593F17Rik	1.77842
RIKEN cDNA 5830431A10 gene	5830431A10Rik	5.13336
RIKEN cDNA 6330500D04 gene	6330500D04Rik	2.24033
RIKEN cDNA 6330500D04 gene	6330500D04Rik	2.65904
RIKEN cDNA 6330500D04 gene	6330500D04Rik	2.93871
RIKEN cDNA 6330500D04 gene	6330500D04Rik	4.11885
RIKEN cDNA 6330512M04 gene	6330512M04Rik	-1.74147
RIKEN cDNA 6430571L13 gene	6430571L13Rik	-2.10965
RIKEN cDNA 6430571L13 gene	6430571L13Rik	-1.82548
RIKEN cDNA 6430571L13 gene	6430571L13Rik	-1.7434
RIKEN cDNA 6720418B01 gene	6720418B01Rik	1.63842
RIKEN cDNA 9430079B08 gene	9430079B08Rik	1.55379
RIKEN cDNA 9530053H05 gene	9530053H05Rik	-1.7917
RIKEN cDNA 9530053H05 gene	9530053H05Rik	-1.7564
RIKEN cDNA 9630026M06 gene	9630026M06Rik	1.50619
RIKEN cDNA 9930012K11 gene	9930012K11Rik	-1.52895
RIKEN cDNA A130090K04 gene	A130090K04Rik	2.18761
RIKEN cDNA A130090K04 gene	A130090K04Rik	2.419
RIKEN cDNA A630023P12 gene	A630023P12Rik	1.6422
RIKEN cDNA A830010M20 gene	A830010M20Rik	-1.55706
RIKEN cDNA A930002I21 gene	A930002I21Rik	1.79938
RIKEN cDNA A930012O16 gene	A930012O16Rik	-1.63714
RIKEN cDNA A930024E05 gene	A930024E05Rik	1.54459
RIKEN cDNA A930038C07 gene	A930038C07Rik	4.45798
RIKEN cDNA A930041I02 gene	A930041I02Rik	1.5961
expressed sequence AI449310	AI449310	-3.09421
expressed sequence AI449310	AI449310	-2.95783
expressed sequence AI450236	AI450236	2.28972
expressed sequence AI843639	AI843639	2.14786
expressed sequence AI875142	AI875142	1.92386
cDNA sequence BC021614	BC021614	-1.57299
cDNA sequence BC023892	BC023892	3.17578
cDNA sequence BC035044	BC035044	-1.6292
cDNA sequence BC038156	BC038156	1.53153
RIKEN cDNA E030004N02 gene	E030004N02Rik	2.22356
RIKEN cDNA E230008J23 gene	E230008J23Rik	1.65789
RIKEN cDNA E230032D23 gene	E230032D23Rik	1.62579
RIKEN cDNA E330009J07 gene	E330009J07Rik	-1.64848
predicted gene, ENSMUSG00000073143	ENSMUSG00000073143	1.65352
predicted gene, ENSMUSG00000076577	ENSMUSG00000076577	-2.86172
Transcribed locus	NA	-2.19762
NA	NA	-2.12344
NA	NA	-2.11498
Bone marrow macrophage cDNA, RIKEN full-length enriched library, clone:I830083F22 product:unclassifiable, full insert sequence	NA	-1.8604
NA	NA	-1.6137
Transcribed locus	NA	-1.55506
Transcribed locus	NA	1.51445
Transcribed locus	NA	1.53019
Adult male cecum cDNA, RIKEN full-length enriched library, clone:9130022D06 product:unclassifiable, full insert sequence	NA	1.53403
Transcribed locus	NA	1.58963
NA	NA	1.59713
NA	NA	1.59795
Transcribed locus	NA	1.60443
NA	NA	1.60695
Transcribed locus	NA	1.61424
Transcribed locus	NA	1.61516
NA	NA	1.62891
Transcribed locus	NA	1.63667
NA	NA	1.64317
NA	NA	1.64675
10 days embryo whole body cDNA, RIKEN full-length enriched library, clone:2610306G12 product:unclassifiable, full insert sequence	NA	1.65481
NA	NA	1.65515
NA	NA	1.67218
NA	NA	1.67896
Transcribed locus	NA	1.76985
4 days neonate male adipose cDNA, RIKEN full-length enriched library, clone:B430101L16 product:unclassifiable, full insert sequence	NA	1.79162
NA	NA	1.79468
NA	NA	1.85373
NA	NA	1.86641
expressed sequence BB182297	BB182297	1.51817
Transcribed locus	NA	2.07479
3 days neonate thymus cDNA, RIKEN full-length enriched library, clone:A630024N11 product:unclassifiable, full insert sequence	NA	2.24513
Transcribed locus	NA	2.24554
0 day neonate skin cDNA, RIKEN full-length enriched library, clone:4632424N07 product:unclassifiable, full insert sequence	NA	2.29723
RIKEN cDNA C230098O21 gene	C230098O21Rik	-1.72652
RIKEN cDNA C330024D12 gene	C330024D12Rik	1.90562
RIKEN cDNA B230342M21 gene	B230342M21Rik	2.2854
RIKEN cDNA D630039A03 gene	D630039A03Rik	1.77047
hypothetical protein C920021A13	C920021A13	-2.11194
DNA segment, Chr 12, ERATO Doi 553, expressed	D12Ertd553e	2.14177
predicted gene, EG433844	EG433844	-2.20876
Predicted gene, EG666926	EG666926	2.69614
gene model 1060, (NCBI)	Gm1060	2.26823
gene model 1752, (NCBI)	Gm1752	2.1142
gene model 98, (NCBI)	Gm98	-1.5191
hypothetical protein LOC100039864///hypothetical protein LOC100046271	LOC100039864///LOC100046271	1.63112
hypothetical protein LOC100046169///similar to splicing coactivator subunit SRm300	LOC100040353///LOC100046169	-2.33178
hypothetical protein LOC100046169///similar to splicing coactivator subunit SRm300	LOC100040353///LOC100046169	-1.98257
similar to Dual-specificity tyrosine-(Y)-phosphorylation regulated kinase 2	LOC100044376	1.57701
similar to Development and differentiation enhancing	LOC100045359	2.10761
similar to synaptotagmin XI///synaptotagmin XI	LOC100045981///Syt11	2.15341
similar to synaptotagmin XI///synaptotagmin XI	LOC100045981///Syt11	2.29739
similar to BKLF	LOC100046855	3.8382
similar to Ig kappa chain V-V region MPC11 precursor///similar to immunoglobulin kappa-chain	LOC100047162///LOC676175	-2.03124
similar to gamma-2a immunoglobulin heavy chain	LOC100047788	-1.62386
similar to dual specificity phosphatase 7	LOC674944	1.74847
