# Supplementary material for: Protein Kinase B Controls Transcriptional Programs that Direct Cytotoxic T Cell Fate but Is Dispensable for T Cell Metabolism
Source: Immunity. 2011 Feb 25;34(2):224–36. doi: 10.1016/j.immuni.2011.01.012 (PMC3052433; doi:10.1016/j.immuni.2011.01.012)
Supplement: Table S3. Genes Changing Significantly in Expression in CTL after Pdpk1 Deletion but Not After Akt Inhibition [file mmc4.xls]

## Sheet: Sheet1
Gene Name	Gene Symbol	Fold Change
G protein-coupled receptor 177	Gpr177	83.7542
Glucagon-like peptide 1 receptor-LIKE	Glp1r	8.39928
tubby like protein 4	Tulp4	5.42265
membrane-spanning 4-domains, subfamily A, member 4C	Ms4a4c	5.09087
cyclin B1 interacting protein 1	Ccnb1ip1	4.97383
proviral integration site 1	Pim1	3.82057
matrix metallopeptidase 9	Mmp9	2.86639
ret proto-oncogene	Ret	2.79651
tumor necrosis factor receptor superfamily, member 14 (herpesvirus entry mediator)	Tnfrsf14	2.63664
tumor necrosis factor receptor superfamily, member 22	Tnfrsf22	2.58484
dynein, axonemal, heavy chain 8	Dnahc8	2.57222
glyoxalase 1	Glo1	2.37231
transmembrane protein 181	Tmem181	2.34066
LY6/PLAUR domain containing 6B	Lypd6b	2.34043
gap junction protein, alpha 1	Gja1	2.26923
membrane-spanning 4-domains, subfamily A, member 4B	Ms4a4b	2.25106
insulin-like growth factor I receptor	Igf1r	2.21766
growth factor, erv1 (S. cerevisiae)-like (augmenter of liver regeneration)	Gfer	2.16918
interferon activated gene 204	Ifi204	2.1572
spermidine/spermine N1-acetyl transferase 1	Sat1	2.07525
membrane-spanning 4-domains, subfamily A, member 6D	Ms4a6d	2.07348
hydroxysteroid (17-beta) dehydrogenase 11	Hsd17b11	1.93317
glycoprotein m6b	Gpm6b	1.92728
suppressor of Ty 16 homolog (S. cerevisiae)	Supt16h	1.92002
a disintegrin-like and metallopeptidase (reprolysin type) with thrombospondin type 1 motif, 6	Adamts6	1.91683
adaptor-related protein complex 1, sigma 2 subunit	Ap1s2	1.91536
chloride intracellular channel 5	Clic5	1.89623
zinc finger protein 760	Zfp760	1.89343
immunoglobulin heavy chain (J558 family)	Igh-VJ558	1.8856
DEP domain containing 1a	Depdc1a	1.87046
Fc receptor, IgG, low affinity III	Fcgr3	1.86111
origin recongnition complex, Subunit 4 like (S. CEREVISIAE)	Orc4l	1.84999
kelch-like 24 (Drosophila)	Klhl24	1.83912
FYVE, RhoGEF and PH domain containing 5	Fgd5	1.82287
zinc finger, MYM-type 6	Zmym6	1.82008
septin 10	Sep-10	1.80491
t-complex 11 (mouse) like 2	Tcp11l2	1.79673
cytochrome P450, family 4, subfamily v, polypeptide 3	Cyp4v3	1.78513
killer cell lectin-like receptor family E member 1	Klre1	1.76942
cyclin G2	Ccng2	1.74684
acyl-CoA thioesterase 9/10	Acot10 / Acot9	1.73276
protein kinase C, beta	Prkcb	1.72355
testis expressed gene 15	Tex15	1.72005
acyl-CoA thioesterase 9	Acot9	1.71133
dystonin	Dst	1.70625
guanylate binding protein 3	Gbp3	1.7059
ST3 beta-galactoside alpha-2,3-sialyltransferase 6	St3gal6	1.70375
S100 calcium binding protein A10 (calpactin)	S100a10	1.70253
peptidylprolyl isomerase C	Ppic	1.69746
thymoma viral proto-oncogene 3	Akt3	1.67714
copine V	Cpne5	1.66952
cysteine-rich protein 1 (intestinal)	Crip1	1.66297
dermatan sulfate epimerase	Dse	1.66019
acetyl-Coenzyme A acetyltransferase 2	Acat2	1.65926
reversion-inducing-cysteine-rich protein with kazal motifs	Reck	1.64896
centrosomal protein 97	Cep97	1.6469
non-metastatic cells 3, protein expressed in	Nme3	1.64646
liver glycogen phosphorylase	Pygl	1.63296
tumor necrosis factor (ligand) superfamily, member 4	Tnfsf4	1.61181
tetraspanin 13	Tspan13	1.60916
Rap guanine nucleotide exchange factor (GEF) 6	Rapgef6	1.60784
SH2 domain protein 1A	Sh2d1a	1.59853
human immunodeficiency virus type I enhancer binding protein 2	Hivep2	1.59843
coiled-coil domain containing 109B	Ccdc109b	1.59659
LYR motif containing 2	Lyrm2	1.59339
cytidine and dCMP deaminase domain containing 1	Cdadc1	1.58922
NEDD4 binding protein 2-like 1	N4bp2l1	1.58878
CD2 antigen	Cd2	1.5884
Kruppel-like factor 6	Klf6	1.58807
guanine nucleotide binding protein (G protein), beta 4	Gnb4	1.58509
three prime histone mRNA exonuclease 1	Thex1	1.58047
dynamin 3	Dnm3	1.57614
receptor accessory protein 3	Reep3	1.57581
GTPase, IMAP family member 7	Gimap7	1.57385
prosaposin	Psap	1.57362
sphingosine-1-phosphate receptor 4	S1pr4	1.57046
progressive ankylosis	Ank	1.57008
tetratricopeptide repeat domain 39B	Ttc39b	1.56912
stathmin 1	Stmn1	1.56835
yippee-like 3 (Drosophila)	Ypel3	1.56631
GRAM domain containing 3	Gramd3	1.56616
anthrax toxin receptor 2	Antxr2	1.56132
spermatogenesis associated 6	Spata6	1.56045
cathepsin E	Ctse	1.54965
CD84 antigen	Cd84	1.54786
spermatogenesis associated 13	Spata13	1.54472
K(lysine) acetyltransferase 2B	Kat2b	1.54472
ribosomal protein S6 kinase, polypeptide 5	Rps6ka5	1.54079
vacuolar protein sorting 54 (yeast)	Vps54	1.54045
fumarylacetoacetate hydrolase	Fah	1.53896
coiled-coil domain containing 117	Ccdc117	1.53518
zinc finger, MYM domain containing 1	Zmym1	1.52305
AT rich interactive domain 5B (MRF1-like)	Arid5b	1.5222
acetyl-Coenzyme A acetyltransferase 3	Acat3	1.51734
von Willebrand factor A domain containing 5A	Vwa5a	1.5122
ATP-binding cassette, sub-family A (ABC1), member 1	Abca1	1.51061
ATPase, H+ transporting, lysosomal V0 subunit D2	Atp6v0d2	1.50936
ubiquitin-like domain containing CTD phosphatase 1	Ublcp1	1.50292
EF-hand calcium binding domain 7	Efcab7	-1.50679
sema domain, immunoglobulin domain (Ig), short basic domain, secreted, (semaphorin) 3D	Sema3d	-1.51897
protein kinase, cAMP dependent regulatory, type II beta	Prkar2b	-1.5218
kelch-like 5 (Drosophila)	Klhl5	-1.52655
fatty acid desaturase 2	Fads2	-1.52764
suppressor of cytokine signaling 4	Socs4	-1.52768
farnesyl diphosphate synthetase	Fdps	-1.53186
activating transcription factor 5	Atf5	-1.53903
phosphodiesterase 8A	Pde8a	-1.55118
progestin and adipoQ receptor family member IV	Paqr4	-1.5523
C-terminal binding protein 2	Ctbp2	-1.56254
hydroxysteroid (17-beta) dehydrogenase 7	Hsd17b7	-1.56413
hexokinase 2	Hk2	-1.56756
retinitis pigmentosa GTPase regulator interacting protein 1	Rpgrip1	-1.57081
alpha-kinase 2	Alpk2	-1.57892
solute carrier family 5 (inositol transporters), member 3	Slc5a3	-1.60192
endoplasmic reticulum-golgi intermediate compartment (ERGIC) 1	Ergic1	-1.60444
FERM domain containing 4A	Frmd4a	-1.60556
ephrin B2	Efnb2	-1.61607
leukemia inhibitory factor receptor	Lifr	-1.62224
pericentriolar material 1	Pcm1	-1.68091
interleukin 12 receptor, beta 2	Il12rb2	-1.69092
zinc finger protein 213	Zfp213	-1.70508
stearoyl-Coenzyme A desaturase 1	Scd1	-1.71157
glutamine repeat protein 1	Glrp1	-1.76174
phosphoprotein associated with glycosphingolipid microdomains 1	Pag1	-1.77362
purinergic receptor P2Y, G-protein coupled 13	P2ry13	-1.7752
adenosine A3 receptor	Adora3	-1.77998
growth factor, erv1 (S. cerevisiae)-like (augmenter of liver regeneration)	Gfer	-1.79618
fatty acid desaturase 3	Fads3	-1.81467
endothelial PAS domain protein 1	Epas1	-1.81995
3-hydroxy-3-methylglutaryl-Coenzyme A synthase 1	Hmgcs1	-1.84861
Dynein light chain Tctex-type 1	Dynlt1	-1.85531
ERBB receptor feedback inhibitor 1	Errfi1	-1.9028
synaptojanin 2	Synj2	-1.95487
glutamic pyruvate transaminase (alanine aminotransferase) 2	Gpt2	-1.96548
peroxisome proliferator activated receptor gamma	Pparg	-2.00425
cystathionase (cystathionine gamma-lyase)	Cth	-2.01523
chemokine (C-C motif) receptor 8	Ccr8	-2.05478
pyrroline-5-carboxylate reductase 1	Pycr1	-2.0689
zinc finger, CCHC domain containing 14	Zcchc14	-2.08232
Jun dimerization protein 2	Jdp2	-2.15442
insulin-like growth factor 2 mRNA binding protein 3	Igf2bp3	-2.16046
polyadenylate binding protein-interacting protein 1	Paip1	-2.17154
sphingosine-1-phosphate receptor 3	S1pr3	-2.4651
BAI1-associated protein 3	Baiap3	-2.56063
UDP-Gal:betaGal beta 1,3-galactosyltransferase, polypeptide 6	B3galt6	-2.58076
tumor necrosis factor receptor superfamily, member 21	Tnfrsf21	-2.60563
advillin	Avil	-2.81944
polyadenylate binding protein-interacting protein 1	Paip1	-2.88392
X-linked myotubular myopathy gene 1	Mtm1	-3.17615
zinc finger protein 52	Zfp52	-3.22144
